# Supplementary material for: Factors associated with willingness to use mHealth interventions for medication adherence among people living with HIV attending a tertiary hospital in sub-Saharan Africa
Source: PLoS One. 2024 Aug 15;19(8):e0309119. doi: 10.1371/journal.pone.0309119 (PMC11326547; doi:10.1371/journal.pone.0309119)
Supplement: S1 File — (XLSX) [file pone.0309119.s001.xlsx]

## Sheet: 1
VAR00018	Age	Age group	Gender	Marital Status	Ethnicity	Highest Education	Occupation	Income	Income Group	Duration of diagnosis	Duration of diagnosis	Duration of Medication	Duration of Medication	Smoke	Smoker group	A11	A12	B13	B14	Cellphone	Smartphone	B16	B17	B18	B19	CallOut	Camera	Bank	Text	Clock	Calendar	Alarm	Calculator	Internet	Music	Email	MedicalInfo	Laptop	Desktop	MP3	Tablet	Ever received health related messages/ calls	The sender*	Would like to receive medication and clinic appointments reminder through mobile phone	Reasons, if NO*	Medium to be reminded through	C27	C28	C29
3	32	Less than 40	Female	Single	Yoruba	Post-secondary	Employed	20000	10000 to 29999	1	Less than 2	1	Less than 2	No	#NULL!	#NULL!	#NULL!	1	1	2	1	10	7	1	3	1	1	1	1	1	1	1	1	1	1	2	1	2	2	2	2	2		1		2	monthly	2
3	42	40 to 49	Female	Widowed	Yoruba	Secondary	Unemployed	70000	70000 and above	7	5 to 7	7	5 to 7	No	#NULL!	#NULL!	#NULL!	1	1	2	1	15	7	1	3	1	1	1	1	1	1	1	1	1	1	1	1	1	2	2	2	2		1		4	monthly	1	evening
3	31	Less than 40	Male	Single	Yoruba	Post-secondary	Employed	20000	10000 to 29999	1	Less than 2	1	Less than 2	No	#NULL!	#NULL!	#NULL!	1	1	2	1	10	7	1	3	1	1	1	1	1	1	1	1	1	1	2	1	2	2	2	2	2		1		2	monthly	2
5	43	40 to 49	Male	Widowed	Yoruba	Secondary	Employed	30000	30000 to 49999	2	2 to 4	2	2 to 4	No	#NULL!	#NULL!	#NULL!	1	1	2	1	10	7	1	3	1	1	1	1	1	1	1	1	1	1	2	1	2	2	2	2	2		2	privacy	#NULL!		#NULL!
8	60	60 and above	Female	Married	Ibo	Secondary	Employed	6000	Less than 10000	2	2 to 4	2	2 to 4	No	#NULL!	#NULL!	#NULL!	1	1	1	2	4	7	2	#NULL!	1	2	2	2	2	2	2	2	2	2	2	2	2	2	2	2	2		1		2	anytime	2
8	39	Less than 40	Female	Separated	Yoruba	Secondary	Employed	2000	Less than 10000	7	5 to 7	7	5 to 7	No	#NULL!	#NULL!	#NULL!	1	1	1	2	8	7	1	3	1	1	2	1	1	1	1	1	1	1	2	1	1	2	2	2	1	hospital	1		1	monthly	2
8	44	40 to 49	Female	Separated	Yoruba	Secondary	Unemployed	10000	10000 to 29999	2	2 to 4	2	2 to 4	No	#NULL!	#NULL!	#NULL!	1	1	1	2	3	7	2	#NULL!	1	1	1	1	1	1	2	1	2	2	1	2	2	2	2	2	2		1		1	bi monthly	2
10	60	60 and above	Male	Married	Yoruba	Secondary	Employed	15000	10000 to 29999	8	8 to 10	8	8 to 10	No	#NULL!	#NULL!	#NULL!	1	2	1	1	16	7	2	#NULL!	1	2	2	1	2	2	2	2	2	2	2	2	2	2	2	2	2		2	embarrasing	#NULL!		#NULL!
11	38	Less than 40	Male	Separated	Yoruba	Secondary	Employed	2000	Less than 10000	7	5 to 7	7	5 to 7	No	#NULL!	#NULL!	#NULL!	1	1	1	2	8	7	1	2	1	1	2	1	1	1	1	1	1	1	2	1	1	2	2	2	1	hospital	1		1	monthly	2
12	61	60 and above	Female	Widowed	Yoruba	No formal education	Employed	5000	Less than 10000	15	Above 10	15	Above 10	No	#NULL!	#NULL!	#NULL!	1	1	2	1	8	7	2	#NULL!	1	2	2	2	2	2	2	2	2	2	2	2	2	2	2	2	1	hospital	1		2	week of appt	2
12	37	Less than 40	Female	Married	Yoruba	Secondary	Employed	70000	70000 and above	5	5 to 7	5	5 to 7	No	#NULL!	#NULL!	#NULL!	1	3	1	1	17	7	1	3	1	1	1	1	1	1	1	1	1	1	2	1	1	2	2	2	1	hospital	1		1	anytime	2
13	60	60 and above	Female	Widowed	Ibo	No formal education	Employed	5000	Less than 10000	15	Above 10	15	Above 10	No	#NULL!	#NULL!	#NULL!	1	1	2	1	8	7	2	#NULL!	1	2	2	2	2	2	2	2	2	2	2	2	2	2	2	2	1	hospital	1		2	week of appt	2
14	41	40 to 49	Female	Married	Yoruba	Post-secondary	Unemployed	40000	30000 to 49999	11	Above 10	10	8 to 10	No	#NULL!	#NULL!	#NULL!	1	1	1	2	7	7	1	3	1	2	2	2	2	2	2	2	2	2	2	2	2	2	2	2	1	church	1		1	anytime	2
16	60	60 and above	Female	Widowed	Yoruba	Post-secondary	Unemployed	50000	50000 to 69999	6	5 to 7	6	5 to 7	No	#NULL!	#NULL!	#NULL!	1	1	1	2	10	7	2	#NULL!	1	2	2	1	2	2	2	2	2	2	2	2	2	2	2	2	2		2	i dont forget	#NULL!		#NULL!
16	40	40 to 49	Female	Married	Yoruba	Post-secondary	Unemployed	28000	10000 to 29999	9	8 to 10	9	8 to 10	No	#NULL!	#NULL!	#NULL!	1	1	1	2	14	7	2	#NULL!	1	1	1	1	1	1	2	1	2	1	2	2	2	2	2	2	2		2	i dont forget	#NULL!		#NULL!
17	42	40 to 49	Female	Widowed	Yoruba	Secondary	Unemployed	70000	70000 and above	7	5 to 7	7	5 to 7	No	#NULL!	#NULL!	#NULL!	1	1	2	1	15	7	1	3	1	1	1	1	1	1	1	1	1	1	1	1	1	2	2	2	2		1		4	monthly	1	evening
18	56	50 to 59	Female	Married	Yoruba	Post-secondary	5	5000	Less than 10000	12	Above 10	9	8 to 10	No	#NULL!	#NULL!	#NULL!	1	1	2	1	15	7	2	#NULL!	1	1	2	1	1	2	2	23	2	2	2	2	2	2	2	2	2		2	i dont forget	#NULL!		#NULL!
19	51	50 to 59	Male	Married	Yoruba	Secondary	Unemployed	7000	Less than 10000	10	8 to 10	6	5 to 7	Yes	Current	2	4	1	2	2	1	25	7	1	2	1	1	1	1	1	2	1	1	2	1	1	2	2	1	1	2	1	spouse	1		1	weekly	2
20	43	40 to 49	Female	Separated	Yoruba	Secondary	Unemployed	10000	10000 to 29999	2	2 to 4	2	2 to 4	No	#NULL!	#NULL!	#NULL!	1	1	1	2	3	7	2	#NULL!	1	1	1	1	1	1	2	1	2	2	1	2	2	2	2	2	2		1		1	bi monthly	2
21	59	50 to 59	Male	Widowed	Ibo	Post-secondary	Unemployed	50000	50000 to 69999	6	5 to 7	6	5 to 7	No	#NULL!	#NULL!	#NULL!	1	1	1	2	10	7	2	#NULL!	1	2	2	1	2	2	2	2	2	2	2	2	2	2	2	2	2		2	i dont forget	#NULL!		#NULL!
21	39	Less than 40	Female	Separated	Yoruba	Secondary	Employed	2000	Less than 10000	7	5 to 7	7	5 to 7	No	#NULL!	#NULL!	#NULL!	1	1	1	2	8	7	1	3	1	1	2	1	1	1	1	1	1	1	2	1	1	2	2	2	1	hospital	1		1	monthly	2
21	36	Less than 40	Female	Married	Yoruba	Secondary	Employed	10000	10000 to 29999	5	5 to 7	5	5 to 7	No	#NULL!	#NULL!	#NULL!	1	3	1	1	17	7	1	3	1	1	1	1	1	1	1	1	1	1	2	1	1	2	2	2	1	hospital	1		1	anytime	2
22	68	60 and above	Male	Married	Yoruba	Secondary	Employed	5000	Less than 10000	3	2 to 4	0	Less than 2	No	#NULL!	#NULL!	#NULL!	1	1	2	1	6	7	2	#NULL!	1	2	2	2	2	2	2	2	2	2	2	2	2	2	2	2	2		2	dont like it	#NULL!		#NULL!
22	40	40 to 49	Female	Married	Yoruba	Post-secondary	Employed	28000	10000 to 29999	9	8 to 10	9	8 to 10	No	#NULL!	#NULL!	#NULL!	1	1	1	2	14	7	2	#NULL!	1	1	1	1	1	1	2	1	2	1	2	2	2	2	2	2	2		2	i dont forget	#NULL!		#NULL!
24	40	40 to 49	Male	Married	Yoruba	Post-secondary	Unemployed	40000	30000 to 49999	11	Above 10	10	8 to 10	No	#NULL!	#NULL!	#NULL!	1	1	1	2	7	7	1	3	1	2	2	2	2	2	2	2	2	2	2	2	2	2	2	2	1	church	1		1	anytime	2
25	46	40 to 49	Female	Married	Yoruba	Post-secondary	Employed	20000	10000 to 29999	6	5 to 7	2	2 to 4	No	#NULL!	#NULL!	#NULL!	1	2	1	1	12	7	1	3	1	2	2	2	2	2	2	2	2	2	2	2	2	2	2	2	1	ngo	1		1	rarely	2
28	42	40 to 49	Female	Married	Yoruba	Secondary	Employed	5000	Less than 10000	6	5 to 7	6	5 to 7	No	#NULL!	#NULL!	#NULL!	1	1	2	1	15	7	2	#NULL!	1	1	1	1	1	1	1	1	2	2	2	2	2	2	2	2	1	cant rem	2	i dont forget	#NULL!		#NULL!
30	43	40 to 49	Female	Married	Yoruba	Post-secondary	Employed	50000	50000 to 69999	6	5 to 7	5	5 to 7	No	#NULL!	#NULL!	#NULL!	1	2	2	1	10	7	1	3	1	1	1	1	1	2	1	1	1	2	2	2	1	2	2	2	1	p doctor	1		1	bi monthly	2
31	42	40 to 49	Male	Separated	Ibo	Secondary	Employed	15000	10000 to 29999	7	5 to 7	6	5 to 7	Yes	Ex	2	4	1	1	2	1	10	7	2	#NULL!	1	2	2	1	1	2	2	2	2	2	2	2	2	2	2	2	2		2	not ideal	2	rarely	2
31	29	Less than 40	Female	Widowed	Others	No formal education	Retired	5000	Less than 10000	8	8 to 10	8	8 to 10	No	#NULL!	#NULL!	#NULL!	1	1	1	2	4	7	2	#NULL!	1	2	2	2	2	2	2	2	2	2	2	2	2	2	2	2	2	hospital	1		1	anytime	1	afternoon
32	68	60 and above	Female	Married	Yoruba	Secondary	Employed	5000	Less than 10000	3	2 to 4	0	Less than 2	No	#NULL!	#NULL!	#NULL!	1	1	2	1	6	7	2	#NULL!	1	2	2	2	2	2	2	2	2	2	2	2	2	2	2	2	2		2	dont like it	#NULL!		#NULL!
32	55	50 to 59	Male	Married	Yoruba	Post-secondary	Unemployed	70000	70000 and above	11	Above 10	11	Above 10	No	#NULL!	#NULL!	#NULL!	1	1	1	2	15	7	2	#NULL!	1	1	1	1	1	1	1	1	2	2	2	1	2	2	2	2	1	yemkem	1		1	monthly	1	evening
34	48	40 to 49	Female	Married	Yoruba	Post-secondary	Unemployed	49000	30000 to 49999	1	Less than 2	1	Less than 2	No	#NULL!	#NULL!	#NULL!	1	1	2	1	20	7	1	1	1	1	1	1	1	1	2	1	1	1	1	1	1	1	1	1	1	net prov	2	i dont forget	#NULL!		#NULL!
35	50	50 to 59	Female	Widowed	Yoruba	No formal education	Employed	55000	50000 to 69999	5	5 to 7	5	5 to 7	No	#NULL!	#NULL!	#NULL!	1	1	1	2	10	7	2	#NULL!	1	2	2	2	2	2	2	2	2	2	2	2	2	2	2	2	2		1		2	anytime	2
35	42	40 to 49	Male	Widowed	Yoruba	Secondary	Employed	6000	Less than 10000	15	Above 10	15	Above 10	No	#NULL!	#NULL!	#NULL!	1	1	2	1	15	7	1	3	1	2	1	1	2	2	2	2	2	2	2	2	2	2	2	2	1	net prov	1		2	everyday	2
35	50	50 to 59	Female	Married	Yoruba	Secondary	Employed	30000	30000 to 49999	10	8 to 10	6	5 to 7	Yes	Current	2	4	1	2	2	1	25	7	1	2	1	1	1	1	1	2	1	1	2	1	1	2	2	1	1	2	1	spouse	1		1	weekly	2
37	50	50 to 59	Male	Married	Yoruba	Post-secondary	Unemployed	170000	70000 and above	6	5 to 7	6	5 to 7	No	#NULL!	#NULL!	#NULL!	1	1	2	1	18	7	1	3	1	1	1	1	2	2	2	2	1	2	1	2	1	2	2	2	1	friends	1		2	week of appt	3	daytime
38	48	40 to 49	Female	Married	Yoruba	Post-secondary	Unemployed	49000	30000 to 49999	1	Less than 2	1	Less than 2	No	#NULL!	#NULL!	#NULL!	1	1	2	1	20	7	1	1	1	1	1	1	1	1	2	1	1	1	1	1	1	1	1	1	1	net prov	2	i dont forget	#NULL!		#NULL!
38	42	40 to 49	Female	Widowed	Yoruba	Secondary	Employed	80000	70000 and above	2	2 to 4	2	2 to 4	No	#NULL!	#NULL!	#NULL!	1	1	2	1	10	7	1	3	1	1	1	1	1	1	1	1	1	1	2	1	2	2	2	2	2		2	privacy	#NULL!		#NULL!
39	41	40 to 49	Female	Married	Ibo	Post-secondary	Unemployed	40000	30000 to 49999	11	Above 10	10	8 to 10	No	#NULL!	#NULL!	#NULL!	1	1	1	2	7	7	1	3	1	2	2	2	2	2	2	2	2	2	2	2	2	2	2	2	1	church	1		1	anytime	2
40	58	50 to 59	Male	Widowed	Yoruba	Secondary	Employed	30000	30000 to 49999	10	8 to 10	10	8 to 10	No	#NULL!	#NULL!	#NULL!	1	2	1	2	14	7	2	#NULL!	1	2	2	2	2	2	2	2	2	2	2	2	2	2	2	2	2		1		2	anytime	2
40	42	40 to 49	Female	Married	Yoruba	Secondary	Employed	5000	Less than 10000	6	5 to 7	6	5 to 7	No	#NULL!	#NULL!	#NULL!	1	1	2	1	15	7	2	#NULL!	1	1	1	1	1	1	1	1	2	2	2	2	2	2	2	2	1	cant rem	2	i dont forget	#NULL!		#NULL!
40	38	Less than 40	Female	Separated	Yoruba	Secondary	Employed	2000	Less than 10000	7	5 to 7	7	5 to 7	No	#NULL!	#NULL!	#NULL!	1	1	1	2	8	7	1	3	1	1	2	1	1	1	1	1	1	1	2	1	1	2	2	2	1	hospital	1		1	monthly	2
41	59	50 to 59	Female	Married	Yoruba	Secondary	Employed	9000	Less than 10000	8	8 to 10	8	8 to 10	No	#NULL!	#NULL!	#NULL!	1	2	1	1	16	7	2	#NULL!	1	2	2	1	2	2	2	2	2	2	2	2	2	2	2	2	2		2	embarrasing	#NULL!		#NULL!
42	62	60 and above	Male	Widowed	Yoruba	Primary	Unemployed	50000	50000 to 69999	10	8 to 10	10	8 to 10	No	#NULL!	#NULL!	#NULL!	1	1	2	1	12	7	2	#NULL!	1	2	2	1	2	2	2	2	2	2	2	2	2	2	2	2	2		2	not uncomfortable	#NULL!		#NULL!
43	32	Less than 40	Female	Separated	Yoruba	Secondary	Employed	4000	Less than 10000	5	5 to 7	5	5 to 7	No	#NULL!	#NULL!	#NULL!	1	1	1	2	15	7	2	#NULL!	1	1	2	2	1	2	1	1	2	1	2	2	2	2	2	2	1	hospital	1		2	monthly	1	afternoon
43	48	40 to 49	Female	Married	Yoruba	Secondary	Employed	22000	10000 to 29999	3	2 to 4	3	2 to 4	No	#NULL!	#NULL!	#NULL!	1	1	1	2	8	7	2	#NULL!	1	2	2	1	2	2	2	2	2	2	2	2	2	2	2	2	2		1		1	monthly	2
44	58	50 to 59	Male	Married	Yoruba	Secondary	Employed	6000	Less than 10000	2	2 to 4	2	2 to 4	No	#NULL!	#NULL!	#NULL!	1	1	1	2	4	7	2	#NULL!	1	2	2	2	2	2	2	2	2	2	2	2	2	2	2	2	2		1		2	anytime	2
44	44	40 to 49	Male	Single	Yoruba	Post-secondary	Unemployed	16000	10000 to 29999	1	Less than 2	1	Less than 2	Yes	Ex	3	4	1	2	1	1	17	7	1	3	1	1	2	1	2	2	1	2	2	1	1	2	2	2	2	2	2		1		1	anytime	3
45	52	50 to 59	Female	Married	Yoruba	Secondary	Employed	12000	10000 to 29999	11	Above 10	11	Above 10	No	#NULL!	#NULL!	#NULL!	1	1	1	2	3	7	2	#NULL!	1	2	2	2	1	2	2	2	2	1	2	2	2	2	2	2	1	hospital	1		2	monthly	2
46	44	40 to 49	Male	Separated	Yoruba	Secondary	Unemployed	10000	10000 to 29999	2	2 to 4	2	2 to 4	No	#NULL!	#NULL!	#NULL!	1	1	1	2	3	7	2	#NULL!	1	1	1	1	1	1	2	1	2	2	1	2	2	2	2	2	2		1		1	bi monthly	2
47	48	40 to 49	Female	Married	Yoruba	Post-secondary	Unemployed	49000	30000 to 49999	1	Less than 2	1	Less than 2	No	#NULL!	#NULL!	#NULL!	1	1	2	1	20	7	1	1	1	1	1	1	1	1	2	1	1	1	1	1	1	1	1	1	1	net prov	2	i dont forget	#NULL!		#NULL!
48	32	Less than 40	Female	Separated	Yoruba	Secondary	Employed	4000	Less than 10000	5	5 to 7	5	5 to 7	No	#NULL!	#NULL!	#NULL!	1	1	1	2	15	7	2	#NULL!	1	1	2	2	1	2	1	1	2	1	2	2	2	2	2	2	1	hospital	1		2	monthly	1	afternoon
49	41	40 to 49	Female	Widowed	Yoruba	No formal education	Retired	5000	Less than 10000	8	8 to 10	8	8 to 10	No	#NULL!	#NULL!	#NULL!	1	1	1	2	4	7	2	#NULL!	1	2	2	2	2	2	2	2	2	2	2	2	2	2	2	2	2	hospital	1		1	anytime	1	afternoon
49	55	50 to 59	Female	Married	Ibo	Post-secondary	Unemployed	15000	10000 to 29999	11	Above 10	11	Above 10	No	#NULL!	#NULL!	#NULL!	1	1	1	2	15	7	2	#NULL!	1	1	1	1	1	1	1	1	2	2	2	1	2	2	2	2	1	yemkem	1		1	monthly	1	evening
50	40	40 to 49	Female	Widowed	Yoruba	No formal education	Retired	5000	Less than 10000	8	8 to 10	8	8 to 10	No	#NULL!	#NULL!	#NULL!	1	1	1	2	4	7	2	#NULL!	1	2	2	2	2	2	2	2	2	2	2	2	2	2	2	2	2	hospital	1		1	anytime	1	afternoon
52	55	50 to 59	Female	Married	Yoruba	Post-secondary	5	5000	Less than 10000	12	Above 10	9	8 to 10	No	#NULL!	#NULL!	#NULL!	1	1	2	1	15	7	2	#NULL!	1	1	2	1	1	2	2	23	2	2	2	2	2	2	2	2	2		2	i dont forget	#NULL!		#NULL!
53	37	Less than 40	Female	Married	Yoruba	Secondary	Employed	10000	10000 to 29999	5	5 to 7	5	5 to 7	No	#NULL!	#NULL!	#NULL!	1	3	1	1	17	7	1	3	1	1	1	1	1	1	1	1	1	1	2	1	1	2	2	2	1	hospital	1		1	anytime	2
55	46	40 to 49	Female	Widowed	Yoruba	No formal education	Retired	6000	Less than 10000	15	Above 10	15	Above 10	No	#NULL!	#NULL!	#NULL!	1	1	2	1	15	7	1	3	1	2	1	1	2	2	2	2	2	2	2	2	2	2	2	2	1	net prov	1		2	everyday	2
55	35	Less than 40	Female	Single	Yoruba	Post-secondary	Employed	5000	Less than 10000	5	5 to 7	5	5 to 7	No	#NULL!	#NULL!	#NULL!	1	1	2	1	14	7	1	3	1	1	1	1	1	1	1	1	1	1	1	1	1	2	2	2	1	ngo	2	privacy	#NULL!		#NULL!
62	45	40 to 49	Female	Married	Yoruba	Post-secondary	Unemployed	100000	70000 and above	9	8 to 10	9	8 to 10	No	#NULL!	#NULL!	#NULL!	1	1	2	1	15	7	1	3	1	2	2	1	2	2	2	2	1	1	1	1	1	2	2	2	1	friends	2	disturbance	#NULL!		#NULL!
62	31	Less than 40	Female	Separated	Yoruba	Secondary	Employed	4000	Less than 10000	5	5 to 7	5	5 to 7	No	#NULL!	#NULL!	#NULL!	1	1	1	2	15	7	2	#NULL!	1	1	2	2	1	2	1	1	2	1	2	2	2	2	2	2	1	hospital	1		2	monthly	1	afternoon
63	39	Less than 40	Female	Separated	Yoruba	Secondary	Employed	2000	Less than 10000	7	5 to 7	7	5 to 7	No	#NULL!	#NULL!	#NULL!	1	1	1	2	8	7	1	3	1	1	2	1	1	1	1	1	1	1	2	1	1	2	2	2	1	hospital	1		1	monthly	2
65	42	40 to 49	Female	Married	Yoruba	Secondary	Employed	5000	Less than 10000	6	5 to 7	6	5 to 7	No	#NULL!	#NULL!	#NULL!	1	1	2	1	15	7	2	#NULL!	1	1	1	1	1	1	1	1	2	2	2	2	2	2	2	2	1	cant rem	2	i dont forget	#NULL!		#NULL!
66	59	50 to 59	Female	Widowed	Yoruba	Secondary	Employed	6000	Less than 10000	2	2 to 4	2	2 to 4	No	#NULL!	#NULL!	#NULL!	1	1	1	2	4	7	2	#NULL!	1	2	2	2	2	2	2	2	2	2	2	2	2	2	2	2	2		1		2	anytime	2
67	52	50 to 59	Female	Married	Yoruba	Post-secondary	Unemployed	60000	50000 to 69999	4	2 to 4	4	2 to 4	No	#NULL!	#NULL!	#NULL!	1	2	2	1	12	7	1	4	1	1	1	1	1	1	2	1	1	2	1	1	2	2	2	1	1	net prov	1		4	week of appt	2
68	42	40 to 49	Female	Married	Others	Post-secondary	Employed	50000	50000 to 69999	6	5 to 7	5	5 to 7	No	#NULL!	#NULL!	#NULL!	1	2	2	1	10	7	1	3	1	1	1	1	1	2	1	1	1	2	2	2	1	2	2	2	1	p doctor	1		1	bi monthly	2
70	41	40 to 49	Female	Widowed	Yoruba	Secondary	Employed	2000	Less than 10000	2	2 to 4	2	2 to 4	No	#NULL!	#NULL!	#NULL!	1	1	2	1	10	7	1	3	1	1	1	1	1	1	1	1	1	1	2	1	2	2	2	2	2		2	privacy	#NULL!		#NULL!
70	42	40 to 49	Female	Widowed	Yoruba	No formal education	Retired	5000	Less than 10000	8	8 to 10	8	8 to 10	No	#NULL!	#NULL!	#NULL!	1	1	1	2	4	7	2	#NULL!	1	2	2	2	2	2	2	2	2	2	2	2	2	2	2	2	2	hospital	1		1	anytime	1	afternoon
70	30	Less than 40	Female	Married	Yoruba	Post-secondary	Employed	70000	70000 and above	6	5 to 7	2	2 to 4	No	#NULL!	#NULL!	#NULL!	1	2	1	1	12	7	1	2	1	2	2	2	2	2	2	2	2	2	2	2	2	2	2	2	1	ngo	1		1	rarely	2
71	31	Less than 40	Female	Separated	Yoruba	Secondary	Employed	4000	Less than 10000	5	5 to 7	5	5 to 7	No	#NULL!	#NULL!	#NULL!	1	1	1	2	15	7	2	#NULL!	1	1	2	2	1	2	1	1	2	1	2	2	2	2	2	2	1	hospital	1		2	monthly	1	afternoon
71	43	40 to 49	Female	Widowed	Yoruba	Secondary	Employed	2000	Less than 10000	2	2 to 4	2	2 to 4	No	#NULL!	#NULL!	#NULL!	1	1	2	1	10	7	1	3	1	1	1	1	1	1	1	1	1	1	2	1	2	2	2	2	2		2	privacy	#NULL!		#NULL!
71	42	40 to 49	Female	Married	Yoruba	Post-secondary	Unemployed	40000	30000 to 49999	11	Above 10	10	8 to 10	No	#NULL!	#NULL!	#NULL!	1	1	1	2	7	7	1	3	1	2	2	2	2	2	2	2	2	2	2	2	2	2	2	2	1	church	1		1	anytime	2
71	32	Less than 40	Female	Single	Yoruba	Post-secondary	Employed	20000	10000 to 29999	1	Less than 2	1	Less than 2	No	#NULL!	#NULL!	#NULL!	1	1	2	1	10	7	1	3	1	1	1	1	1	1	1	1	1	1	2	1	2	2	2	2	2		1		2	monthly	2
71	56	50 to 59	Female	Widowed	Ibo	Primary	Employed	5000	Less than 10000	8	8 to 10	7	5 to 7	No	#NULL!	#NULL!	#NULL!	1	1	1	2	2	7	2	#NULL!	1	2	2	2	2	2	2	2	2	2	2	2	2	2	2	2	2		1		2	bi monthly	1	evening
72	40	40 to 49	Male	Married	Yoruba	Post-secondary	Unemployed	28000	10000 to 29999	9	8 to 10	9	8 to 10	No	#NULL!	#NULL!	#NULL!	1	1	1	2	14	7	2	#NULL!	1	1	1	1	1	1	2	1	2	1	2	2	2	2	2	2	2		2	i dont forget	#NULL!		#NULL!
72	42	40 to 49	Male	Married	Yoruba	Post-secondary	Unemployed	40000	30000 to 49999	11	Above 10	10	8 to 10	No	#NULL!	#NULL!	#NULL!	1	1	1	2	7	7	1	3	1	2	2	2	2	2	2	2	2	2	2	2	2	2	2	2	1	church	1		1	anytime	2
73	47	40 to 49	Female	Married	Yoruba	Secondary	Employed	22000	10000 to 29999	3	2 to 4	3	2 to 4	No	#NULL!	#NULL!	#NULL!	1	1	1	2	8	7	2	#NULL!	1	2	2	1	2	2	2	2	2	2	2	2	2	2	2	2	2		1		1	monthly	2
74	35	Less than 40	Female	Married	Yoruba	Secondary	Employed	10000	10000 to 29999	5	5 to 7	5	5 to 7	No	#NULL!	#NULL!	#NULL!	1	3	1	1	17	7	1	3	1	1	1	1	1	1	1	1	1	1	2	1	1	2	2	2	1	hospital	1		1	anytime	2
77	37	Less than 40	Female	Separated	Yoruba	Secondary	Employed	2000	Less than 10000	7	5 to 7	7	5 to 7	No	#NULL!	#NULL!	#NULL!	1	1	1	2	8	7	1	3	1	1	2	1	1	1	1	1	1	1	2	1	1	2	2	2	1	hospital	1		1	monthly	2
79	35	Less than 40	Female	Single	Yoruba	Post-secondary	Retired	5000	Less than 10000	5	5 to 7	5	5 to 7	No	#NULL!	#NULL!	#NULL!	1	1	2	1	14	7	1	3	1	1	1	1	1	1	1	1	1	1	1	1	1	2	2	2	1	ngo	2	privacy	#NULL!		#NULL!
79	32	Less than 40	Female	Separated	Yoruba	Secondary	Employed	4000	Less than 10000	5	5 to 7	5	5 to 7	No	#NULL!	#NULL!	#NULL!	1	1	1	2	15	7	2	#NULL!	1	1	2	2	1	2	1	1	2	1	2	2	2	2	2	2	1	hospital	1		2	monthly	1	afternoon
81	28	Less than 40	Female	Married	Yoruba	Post-secondary	Employed	20000	10000 to 29999	6	5 to 7	2	2 to 4	No	#NULL!	#NULL!	#NULL!	1	2	1	1	12	7	1	3	1	2	2	2	2	2	2	2	2	2	2	2	2	2	2	2	1	ngo	1		1	rarely	2
81	51	50 to 59	Female	Widowed	Yoruba	Secondary	Employed	55000	50000 to 69999	5	5 to 7	5	5 to 7	No	#NULL!	#NULL!	#NULL!	1	1	1	2	10	7	2	#NULL!	1	2	2	2	2	2	2	2	2	2	2	2	2	2	2	2	2		1		2	anytime	2
82	55	50 to 59	Female	Married	Yoruba	Post-secondary	Employed	9000	Less than 10000	12	Above 10	9	8 to 10	No	#NULL!	#NULL!	#NULL!	1	1	2	1	15	7	2	#NULL!	1	1	2	1	1	2	2	23	2	2	2	2	2	2	2	2	2		2	i dont forget	#NULL!		#NULL!
84	49	40 to 49	Female	Married	Yoruba	Secondary	Employed	22000	10000 to 29999	3	2 to 4	3	2 to 4	No	#NULL!	#NULL!	#NULL!	1	1	1	2	8	7	2	#NULL!	1	2	2	1	2	2	2	2	2	2	2	2	2	2	2	2	2		1		1	monthly	2
86	65	60 and above	Female	Married	Yoruba	Post-secondary	5	60000	50000 to 69999	7	5 to 7	7	5 to 7	Yes	Ex	2	2	1	1	2	1	10	7	1	3	1	2	2	1	2	2	1	2	2	2	2	2	2	2	2	2	2		1		1	rarely	1	morning
86	59	50 to 59	Female	Widowed	Yoruba	Post-secondary	Unemployed	50000	50000 to 69999	6	5 to 7	6	5 to 7	No	#NULL!	#NULL!	#NULL!	1	1	1	2	10	7	2	#NULL!	1	2	2	1	2	2	2	2	2	2	2	2	2	2	2	2	2		2	i dont forget	#NULL!		#NULL!
86	58	50 to 59	Female	Married	Yoruba	Post-secondary	5	70000	70000 and above	5	5 to 7	5	5 to 7	No	#NULL!	#NULL!	#NULL!	1	2	1	1	10	7	1	3	1	2	1	1	2	2	2	2	1	2	1	1	2	2	2	2	1	who	1		2	anytime	2
87	44	40 to 49	Female	Married	Yoruba	Post-secondary	Unemployed	100000	70000 and above	9	8 to 10	9	8 to 10	No	#NULL!	#NULL!	#NULL!	1	1	2	1	15	7	1	3	1	2	2	1	2	2	2	2	1	1	1	1	1	2	2	2	1	friends	2	disturbance	#NULL!		#NULL!
87	55	50 to 59	Female	Married	Yoruba	Post-secondary	Unemployed	15000	10000 to 29999	11	Above 10	11	Above 10	No	#NULL!	#NULL!	#NULL!	1	1	1	2	15	7	2	#NULL!	1	1	1	1	1	1	1	1	2	2	2	1	2	2	2	2	1	yemkem	1		1	monthly	1	evening
87	42	40 to 49	Female	Widowed	Ibo	No formal education	Retired	5000	Less than 10000	8	8 to 10	8	8 to 10	No	#NULL!	#NULL!	#NULL!	1	1	1	2	4	7	2	#NULL!	1	2	2	2	2	2	2	2	2	2	2	2	2	2	2	2	2	hospital	1		1	anytime	1	afternoon
88	64	60 and above	Male	Widowed	Yoruba	Secondary	Employed	9000	Less than 10000	8	8 to 10	8	8 to 10	No	#NULL!	#NULL!	#NULL!	1	2	1	1	16	7	2	#NULL!	1	2	2	1	2	2	2	2	2	2	2	2	2	2	2	2	2		2	embarrasing	#NULL!		#NULL!
90	30	Less than 40	Female	Married	Yoruba	Post-secondary	Employed	20000	10000 to 29999	6	5 to 7	2	2 to 4	No	#NULL!	#NULL!	#NULL!	1	2	1	1	12	7	1	3	1	2	2	2	2	2	2	2	2	2	2	2	2	2	2	2	1	ngo	1		1	rarely	2
91	51	50 to 59	Female	Married	Yoruba	Secondary	Employed	12000	10000 to 29999	11	Above 10	11	Above 10	No	#NULL!	#NULL!	#NULL!	1	1	1	2	3	7	2	#NULL!	1	2	2	2	1	2	2	2	2	1	2	2	2	2	2	2	1	hospital	1		2	monthly	2
94	38	Less than 40	Female	Separated	Others	Secondary	Employed	2000	Less than 10000	7	5 to 7	7	5 to 7	No	#NULL!	#NULL!	#NULL!	1	1	1	2	8	7	1	2	1	1	2	1	1	1	1	1	1	1	2	1	1	2	2	2	1	hospital	1		1	monthly	2
94	40	40 to 49	Female	Married	Yoruba	Post-secondary	Unemployed	28000	10000 to 29999	9	8 to 10	9	8 to 10	No	#NULL!	#NULL!	#NULL!	1	1	1	2	14	7	2	#NULL!	1	1	1	1	1	1	2	1	2	1	2	2	2	2	2	2	2		2	i dont forget	#NULL!		#NULL!
95	51	50 to 59	Female	Widowed	Yoruba	No formal education	Employed	55000	50000 to 69999	5	5 to 7	5	5 to 7	No	#NULL!	#NULL!	#NULL!	1	1	1	2	10	7	2	#NULL!	1	2	2	2	2	2	2	2	2	2	2	2	2	2	2	2	2		1		2	anytime	2
96	58	50 to 59	Female	Separated	Yoruba	Secondary	5	50000	50000 to 69999	3	2 to 4	3	2 to 4	No	#NULL!	#NULL!	#NULL!	1	1	1	2	8	7	2	#NULL!	1	2	2	1	2	2	2	2	2	2	2	2	2	2	2	2	2		1		1	everyday	2
96	56	50 to 59	Female	Widowed	Yoruba	Primary	Employed	5000	Less than 10000	8	8 to 10	7	5 to 7	No	#NULL!	#NULL!	#NULL!	1	1	1	2	2	7	2	#NULL!	1	2	2	2	2	2	2	2	2	2	2	2	2	2	2	2	2		1		2	bi monthly	1	evening
97	30	Less than 40	Female	Separated	Yoruba	Secondary	Employed	4000	Less than 10000	5	5 to 7	5	5 to 7	No	#NULL!	#NULL!	#NULL!	1	1	1	2	15	7	2	#NULL!	1	1	2	2	1	2	1	1	2	1	2	2	2	2	2	2	1	hospital	1		2	monthly	1	afternoon
98	53	50 to 59	Female	Married	Yoruba	Secondary	Employed	12000	10000 to 29999	11	Above 10	11	Above 10	No	#NULL!	#NULL!	#NULL!	1	1	1	2	3	7	2	#NULL!	1	2	2	2	1	2	2	2	2	1	2	2	2	2	2	2	1	hospital	1		2	monthly	2
99	56	50 to 59	Female	Widowed	Yoruba	Primary	Employed	5000	Less than 10000	8	8 to 10	7	5 to 7	No	#NULL!	#NULL!	#NULL!	1	1	1	2	2	7	2	#NULL!	1	2	2	2	2	2	2	2	2	2	2	2	2	2	2	2	2		1		2	bi monthly	1	evening
100	42	40 to 49	Female	Married	Yoruba	Post-secondary	Unemployed	40000	30000 to 49999	11	Above 10	10	8 to 10	No	#NULL!	#NULL!	#NULL!	1	1	1	2	7	7	1	3	1	2	2	2	2	2	2	2	2	2	2	2	2	2	2	2	1	church	1		1	anytime	2
100	67	60 and above	Female	Married	Yoruba	Secondary	Employed	5000	Less than 10000	3	2 to 4	0	Less than 2	No	#NULL!	#NULL!	#NULL!	1	1	2	1	6	7	2	#NULL!	1	2	2	2	2	2	2	2	2	2	2	2	2	2	2	2	2		2	dont like it	#NULL!		#NULL!
100	36	Less than 40	Female	Single	Yoruba	Post-secondary	Retired	5000	Less than 10000	5	5 to 7	5	5 to 7	No	#NULL!	#NULL!	#NULL!	1	1	2	1	14	7	1	3	1	1	1	1	1	1	1	1	1	1	1	1	1	2	2	2	1	ngo	2	privacy	#NULL!		#NULL!
102	32	Less than 40	Male	Married	Ibo	Secondary	Employed	4000	Less than 10000	5	5 to 7	5	5 to 7	No	#NULL!	#NULL!	#NULL!	1	1	1	2	15	7	2	#NULL!	1	1	2	2	1	2	1	1	2	1	2	2	2	2	2	2	1	hospital	1		2	monthly	1	afternoon
103	56	50 to 59	Male	Widowed	Yoruba	Primary	Employed	5000	Less than 10000	8	8 to 10	7	5 to 7	No	#NULL!	#NULL!	#NULL!	1	1	1	2	2	7	2	#NULL!	1	2	2	2	2	2	2	2	2	2	2	2	2	2	2	2	2		1		2	bi monthly	1	evening
103	32	Less than 40	Female	Married	Yoruba	Post-secondary	Employed	20000	10000 to 29999	1	Less than 2	1	Less than 2	No	#NULL!	#NULL!	#NULL!	1	1	2	1	10	7	1	3	1	1	1	1	1	1	1	1	1	1	2	1	2	2	2	2	2		1		2	monthly	2
104	44	40 to 49	Female	Separated	Yoruba	Secondary	Unemployed	10000	10000 to 29999	2	2 to 4	2	2 to 4	No	#NULL!	#NULL!	#NULL!	1	1	1	2	3	7	2	#NULL!	1	1	1	1	1	1	2	1	2	2	1	2	2	2	2	2	2		1		1	bi monthly	2
104	48	40 to 49	Female	Widowed	Yoruba	Secondary	Employed	22000	10000 to 29999	3	2 to 4	3	2 to 4	No	#NULL!	#NULL!	#NULL!	1	1	1	2	8	7	2	#NULL!	1	2	2	1	2	2	2	2	2	2	2	2	2	2	2	2	2		1		1	monthly	2
105	62	60 and above	Female	Widowed	Yoruba	Primary	Unemployed	50000	50000 to 69999	10	8 to 10	10	8 to 10	No	#NULL!	#NULL!	#NULL!	1	1	2	1	12	7	2	#NULL!	1	2	2	1	2	2	2	2	2	2	2	2	2	2	2	2	2		2	not uncomfortable	#NULL!		#NULL!
106	32	Less than 40	Male	Single	Others	Post-secondary	Employed	20000	10000 to 29999	1	Less than 2	1	Less than 2	No	#NULL!	#NULL!	#NULL!	1	1	2	1	10	7	1	3	1	1	1	1	1	1	1	1	1	1	2	1	2	2	2	2	2		1		2	monthly	2
106	42	40 to 49	Male	Married	Yoruba	Post-secondary	Employed	50000	50000 to 69999	6	5 to 7	5	5 to 7	No	#NULL!	#NULL!	#NULL!	1	2	2	1	10	7	1	3	1	1	1	1	1	2	1	1	1	2	2	2	1	2	2	2	1	p doctor	1		1	bi monthly	2
108	55	50 to 59	Male	Widowed	Yoruba	Secondary	Employed	30000	30000 to 49999	8	8 to 10	7	5 to 7	No	#NULL!	#NULL!	#NULL!	1	1	1	2	2	7	2	#NULL!	1	2	2	2	2	2	2	2	2	2	2	2	2	2	2	2	2		1		2	bi monthly	1	evening
111	43	40 to 49	Female	Married	Yoruba	Secondary	Employed	5000	Less than 10000	6	5 to 7	6	5 to 7	No	#NULL!	#NULL!	#NULL!	1	1	2	1	15	7	2	#NULL!	1	1	1	1	1	1	1	1	2	2	2	2	2	2	2	2	1	cant rem	2	i dont forget	#NULL!		#NULL!
114	42	40 to 49	Female	Widowed	Yoruba	No formal education	Retired	5000	Less than 10000	8	8 to 10	8	8 to 10	No	#NULL!	#NULL!	#NULL!	1	1	1	2	4	7	2	#NULL!	1	2	2	2	2	2	2	2	2	2	2	2	2	2	2	2	2	hospital	1		1	anytime	1	afternoon
115	30	Less than 40	Female	Single	Yoruba	Post-secondary	Employed	20000	10000 to 29999	1	Less than 2	1	Less than 2	No	#NULL!	#NULL!	#NULL!	1	1	2	1	10	7	1	3	1	1	1	1	1	1	1	1	1	1	2	1	2	2	2	2	2		1		2	monthly	2
115	59	50 to 59	Female	Married	Yoruba	Secondary	Employed	6000	Less than 10000	2	2 to 4	2	2 to 4	No	#NULL!	#NULL!	#NULL!	1	1	1	2	4	7	2	#NULL!	1	2	2	2	2	2	2	2	2	2	2	2	2	2	2	2	2		1		2	anytime	2
115	53	50 to 59	Female	Married	Yoruba	Secondary	Employed	12000	10000 to 29999	11	Above 10	11	Above 10	No	#NULL!	#NULL!	#NULL!	1	1	1	2	3	7	2	#NULL!	1	2	2	2	1	2	2	2	2	1	2	2	2	2	2	2	1	hospital	1		2	monthly	2
117	43	40 to 49	Female	Widowed	Yoruba	Secondary	Unemployed	70000	70000 and above	7	5 to 7	7	5 to 7	No	#NULL!	#NULL!	#NULL!	1	1	2	1	15	7	1	3	1	1	1	1	1	1	1	1	1	1	1	1	1	2	2	2	2		1		4	monthly	1	evening
117	45	40 to 49	Female	Married	Yoruba	Post-secondary	Unemployed	100000	70000 and above	9	8 to 10	9	8 to 10	No	#NULL!	#NULL!	#NULL!	1	1	2	1	15	7	1	3	1	2	2	1	2	2	2	2	1	1	1	1	1	2	2	2	1	friends	2	disturbance	#NULL!		#NULL!
117	64	60 and above	Female	Married	Yoruba	Post-secondary	5	70000	70000 and above	5	5 to 7	5	5 to 7	No	#NULL!	#NULL!	#NULL!	1	2	1	1	10	7	1	3	1	2	1	1	2	2	2	2	1	2	1	1	2	2	2	2	1	who	1		2	anytime	2
119	52	50 to 59	Female	Married	Hausa	Post-secondary	Unemployed	60000	50000 to 69999	4	2 to 4	4	2 to 4	No	#NULL!	#NULL!	#NULL!	1	2	2	1	12	7	1	4	1	1	1	1	1	1	2	1	1	2	1	1	2	2	2	1	1	net prov	1		4	week of appt	2
119	46	40 to 49	Male	Widowed	Ibo	No formal education	Employed	6000	Less than 10000	15	Above 10	15	Above 10	No	#NULL!	#NULL!	#NULL!	1	1	2	1	15	7	1	2	1	2	1	1	2	2	2	2	2	2	2	2	2	2	2	2	1	net prov	1		2	everyday	2
121	43	40 to 49	Female	Married	Yoruba	Post-secondary	Employed	50000	50000 to 69999	6	5 to 7	5	5 to 7	No	#NULL!	#NULL!	#NULL!	1	2	2	1	10	7	1	3	1	1	1	1	1	2	1	1	1	2	2	2	1	2	2	2	1	p doctor	1		1	bi monthly	2
123	51	50 to 59	Female	Married	Yoruba	Post-secondary	Unemployed	170000	70000 and above	6	5 to 7	6	5 to 7	No	#NULL!	#NULL!	#NULL!	1	1	2	1	18	7	1	3	1	1	1	1	2	2	2	2	1	2	1	2	1	2	2	2	1	friends	1		2	week of appt	3	daytime
124	49	40 to 49	Female	Married	Yoruba	Post-secondary	Unemployed	49000	30000 to 49999	1	Less than 2	1	Less than 2	No	#NULL!	#NULL!	#NULL!	1	1	2	1	20	7	1	1	1	1	1	1	1	1	2	1	1	1	1	1	1	1	1	1	1	net prov	2	i dont forget	#NULL!		#NULL!
125	47	40 to 49	Female	Widowed	Yoruba	Secondary	Employed	6000	Less than 10000	15	Above 10	15	Above 10	No	#NULL!	#NULL!	#NULL!	1	1	2	1	15	7	1	3	1	2	1	1	2	2	2	2	2	2	2	2	2	2	2	2	1	net prov	1		2	everyday	2
126	67	60 and above	Female	Married	Others	Secondary	Employed	5000	Less than 10000	3	2 to 4	0	Less than 2	No	#NULL!	#NULL!	#NULL!	1	1	2	1	6	7	2	#NULL!	1	2	2	2	2	2	2	2	2	2	2	2	2	2	2	2	2		2	dont like it	#NULL!		#NULL!
127	42	40 to 49	Female	Married	Yoruba	Post-secondary	Unemployed	40000	30000 to 49999	11	Above 10	10	8 to 10	No	#NULL!	#NULL!	#NULL!	1	1	1	2	7	7	1	3	1	2	2	2	2	2	2	2	2	2	2	2	2	2	2	2	1	church	1		1	anytime	2
128	46	40 to 49	Female	Widowed	Yoruba	Primary	Employed	6000	Less than 10000	15	Above 10	15	Above 10	No	#NULL!	#NULL!	#NULL!	1	1	2	1	15	7	1	3	1	2	1	1	2	2	2	2	2	2	2	2	2	2	2	2	1	net prov	1		2	everyday	2
129	40	40 to 49	Female	Separated	Yoruba	No formal education	Retired	2000	Less than 10000	1	Less than 2	1	Less than 2	No	#NULL!	#NULL!	#NULL!	2	#NULL!	#NULL!	#NULL!	#NULL!	#NULL!	#NULL!	#NULL!	#NULL!	#NULL!	#NULL!	#NULL!	#NULL!	#NULL!	#NULL!	#NULL!	#NULL!	#NULL!	#NULL!	#NULL!	#NULL!	#NULL!	#NULL!	#NULL!	2		2	no phone	#NULL!		#NULL!
130	57	50 to 59	Male	Widowed	Yoruba	Primary	Employed	1000	Less than 10000	10	8 to 10	10	8 to 10	No	#NULL!	#NULL!	#NULL!	1	2	1	2	14	7	2	#NULL!	1	2	2	2	2	2	2	2	2	2	2	2	2	2	2	2	2		1		2	anytime	2
131	52	50 to 59	Male	Married	Yoruba	Post-secondary	Unemployed	60000	50000 to 69999	4	2 to 4	4	2 to 4	No	#NULL!	#NULL!	#NULL!	1	2	2	1	12	7	1	4	1	1	1	1	1	1	2	1	1	2	1	1	2	2	2	1	1	net prov	1		4	week of appt	2
132	48	40 to 49	Male	Married	Yoruba	Secondary	Employed	22000	10000 to 29999	3	2 to 4	3	2 to 4	No	#NULL!	#NULL!	#NULL!	1	1	1	2	8	7	2	#NULL!	1	2	2	1	2	2	2	2	2	2	2	2	2	2	2	2	2		1		1	monthly	2
132	58	50 to 59	Male	Widowed	Ibo	Primary	Employed	1000	Less than 10000	10	8 to 10	10	8 to 10	No	#NULL!	#NULL!	#NULL!	1	2	1	2	14	7	2	#NULL!	1	2	2	2	2	2	2	2	2	2	2	2	2	2	2	2	2		1		2	anytime	2
136	48	40 to 49	Female	Widowed	Yoruba	Secondary	Employed	22000	10000 to 29999	3	2 to 4	3	2 to 4	No	#NULL!	#NULL!	#NULL!	1	1	1	2	8	7	2	#NULL!	1	2	2	1	2	2	2	2	2	2	2	2	2	2	2	2	2		1		1	monthly	2
136	43	40 to 49	Female	Widowed	Yoruba	Secondary	Employed	2000	Less than 10000	2	2 to 4	2	2 to 4	No	#NULL!	#NULL!	#NULL!	1	1	2	1	10	7	1	3	1	1	1	1	1	1	1	1	1	1	2	1	2	2	2	2	2		2	privacy	#NULL!		#NULL!
137	56	50 to 59	Female	Widowed	Yoruba	Primary	Employed	1000	Less than 10000	10	8 to 10	10	8 to 10	No	#NULL!	#NULL!	#NULL!	1	2	1	2	14	7	2	#NULL!	1	2	2	2	2	2	2	2	2	2	2	2	2	2	2	2	2		1		2	anytime	2
137	30	Less than 40	Male	Married	Yoruba	Post-secondary	Employed	20000	10000 to 29999	6	5 to 7	2	2 to 4	No	#NULL!	#NULL!	#NULL!	1	2	1	1	12	7	1	3	1	2	2	2	2	2	2	2	2	2	2	2	2	2	2	2	1	ngo	1		1	rarely	2
138	43	40 to 49	Male	Married	Yoruba	Secondary	Employed	75000	70000 and above	7	5 to 7	6	5 to 7	Yes	Ex	2	3	1	1	2	1	10	7	2	#NULL!	1	2	2	1	1	2	2	2	2	2	2	2	2	2	2	2	2		2	not ideal	2	rarely	2
139	35	Less than 40	Female	Single	Yoruba	Post-secondary	Retired	5000	Less than 10000	5	5 to 7	5	5 to 7	No	#NULL!	#NULL!	#NULL!	1	1	2	1	14	7	1	3	1	1	1	1	1	1	1	1	1	1	1	1	1	2	2	2	1	ngo	2	privacy	#NULL!		#NULL!
143	34	Less than 40	Female	Single	Yoruba	Post-secondary	Retired	5000	Less than 10000	5	5 to 7	5	5 to 7	No	#NULL!	#NULL!	#NULL!	1	1	2	1	14	7	1	3	1	1	1	1	1	1	1	1	1	1	1	1	1	2	2	2	1	ngo	2	privacy	#NULL!		#NULL!
144	44	40 to 49	Female	Separated	Yoruba	Post-secondary	Employed	15000	10000 to 29999	7	5 to 7	7	5 to 7	Yes	Ex	2	4	1	2	1	1	17	7	1	3	1	1	2	1	2	2	1	2	2	1	1	2	2	2	2	2	2		1		1	anytime	3
144	59	50 to 59	Female	Widowed	Yoruba	Post-secondary	Unemployed	50000	50000 to 69999	6	5 to 7	6	5 to 7	No	#NULL!	#NULL!	#NULL!	1	1	1	2	10	7	2	#NULL!	1	2	2	1	2	2	2	2	2	2	2	2	2	2	2	2	2		2	i dont forget	#NULL!		#NULL!
145	30	Less than 40	Male	Married	Yoruba	Secondary	Retired	5000	Less than 10000	4	2 to 4	4	2 to 4	Yes	Ex	1	1	1	1	2	1	10	7	1	3	1	1	1	1	1	1	1	1	1	#NULL!	#NULL!	1	2	2	1	2	1	wellness	1		1	always	2
147	59	50 to 59	Male	Married	Yoruba	Post-secondary	5	60000	50000 to 69999	1	Less than 2	1	Less than 2	Yes	Ex	2	2	1	1	2	1	10	7	1	3	1	2	2	1	2	2	1	2	2	2	2	2	2	2	2	2	2		1		1	rarely	1	morning
149	42	40 to 49	Male	Widowed	Yoruba	Secondary	Unemployed	70000	70000 and above	7	5 to 7	7	5 to 7	No	#NULL!	#NULL!	#NULL!	1	1	2	1	15	7	1	3	1	1	1	1	1	1	1	1	1	1	1	1	1	2	2	2	2		1		4	monthly	1	evening
149	59	50 to 59	Male	Widowed	Yoruba	Post-secondary	Unemployed	50000	50000 to 69999	6	5 to 7	6	5 to 7	No	#NULL!	#NULL!	#NULL!	1	1	1	2	10	7	2	#NULL!	1	2	2	1	2	2	2	2	2	2	2	2	2	2	2	2	2		2	i dont forget	#NULL!		#NULL!
150	41	40 to 49	Female	Widowed	Yoruba	No formal education	Retired	5000	Less than 10000	8	8 to 10	8	8 to 10	No	#NULL!	#NULL!	#NULL!	1	1	1	2	4	7	2	#NULL!	1	2	2	2	2	2	2	2	2	2	2	2	2	2	2	2	2	hospital	1		1	anytime	1	afternoon
151	46	40 to 49	Female	Married	Yoruba	Post-secondary	Unemployed	100000	70000 and above	9	8 to 10	9	8 to 10	No	#NULL!	#NULL!	#NULL!	1	1	2	1	16	7	1	2	1	2	2	1	2	2	2	2	1	1	1	1	1	2	2	2	1	friends	2	disturbance	#NULL!		#NULL!
151	31	Less than 40	Female	Single	Yoruba	Post-secondary	Employed	20000	10000 to 29999	1	Less than 2	1	Less than 2	No	#NULL!	#NULL!	#NULL!	1	1	2	1	11	7	1	3	1	1	1	1	1	1	1	1	1	1	2	1	2	2	2	2	2		1		2	monthly	2
152	29	Less than 40	Female	Married	Yoruba	Post-secondary	Employed	20000	10000 to 29999	6	5 to 7	2	2 to 4	No	#NULL!	#NULL!	#NULL!	1	2	1	1	13	7	1	3	1	2	2	2	2	2	2	2	2	2	2	2	2	2	2	2	1	ngo	1		1	rarely	2
153	56	50 to 59	Female	Married	Yoruba	Post-secondary	Unemployed	15000	10000 to 29999	11	Above 10	11	Above 10	No	#NULL!	#NULL!	#NULL!	1	1	1	2	16	7	2	#NULL!	1	1	1	1	1	1	1	1	2	2	2	1	2	2	2	2	1	yemkem	1		1	monthly	1	evening
153	42	40 to 49	Female	Married	Yoruba	Post-secondary	Employed	50000	50000 to 69999	6	5 to 7	5	5 to 7	No	#NULL!	#NULL!	#NULL!	1	2	2	1	11	7	1	3	1	1	1	1	1	2	1	1	1	2	2	2	1	2	2	2	1	p doctor	1		1	bi monthly	2
154	64	60 and above	Female	Married	Yoruba	Secondary	Employed	16000	10000 to 29999	8	8 to 10	8	8 to 10	No	#NULL!	#NULL!	#NULL!	1	2	1	1	17	7	2	#NULL!	1	2	2	1	2	2	2	2	2	2	2	2	2	2	2	2	2		2	embarrasing	#NULL!		#NULL!
156	40	40 to 49	Female	Married	Yoruba	Post-secondary	Unemployed	28000	10000 to 29999	9	8 to 10	9	8 to 10	No	#NULL!	#NULL!	#NULL!	1	1	1	2	15	7	2	#NULL!	1	1	1	1	1	1	2	1	2	1	2	2	2	2	2	2	2		2	i dont forget	#NULL!		#NULL!
157	41	40 to 49	Female	Married	Yoruba	Post-secondary	Employed	50000	50000 to 69999	6	5 to 7	5	5 to 7	No	#NULL!	#NULL!	#NULL!	1	2	2	1	11	7	1	3	1	1	1	1	1	2	1	1	1	2	2	2	1	2	2	2	1	p doctor	1		1	bi monthly	2
158	50	50 to 59	Female	Married	Yoruba	Post-secondary	Unemployed	170000	70000 and above	6	5 to 7	6	5 to 7	No	#NULL!	#NULL!	#NULL!	1	1	2	1	19	7	1	3	1	1	1	1	2	2	2	2	1	2	1	2	1	2	2	2	1	friends	1		2	week of appt	3	daytime
159	53	50 to 59	Female	Married	Yoruba	Secondary	Employed	12000	10000 to 29999	11	Above 10	11	Above 10	No	#NULL!	#NULL!	#NULL!	1	1	1	2	4	7	2	#NULL!	1	2	2	2	1	2	2	2	2	1	2	2	2	2	2	2	1	hospital	1		2	monthly	2
160	36	Less than 40	Female	Married	Others	Secondary	Employed	10000	10000 to 29999	5	5 to 7	5	5 to 7	No	#NULL!	#NULL!	#NULL!	1	3	1	1	18	7	1	3	1	1	1	1	1	1	1	1	1	1	2	1	1	2	2	2	1	hospital	1		1	anytime	2
161	41	40 to 49	Female	Married	Yoruba	Post-secondary	Unemployed	28000	10000 to 29999	9	8 to 10	9	8 to 10	No	#NULL!	#NULL!	#NULL!	1	1	1	2	15	7	2	#NULL!	1	1	1	1	1	1	2	1	2	1	2	2	2	2	2	2	2		2	i dont forget	#NULL!		#NULL!
161	59	50 to 59	Male	Married	Yoruba	Secondary	Employed	6000	Less than 10000	2	2 to 4	2	2 to 4	No	#NULL!	#NULL!	#NULL!	1	1	1	2	5	7	2	#NULL!	1	2	2	2	2	2	2	2	2	2	2	2	2	2	2	2	2		1		2	anytime	2
162	36	Less than 40	Female	Single	Yoruba	Post-secondary	Retired	5000	Less than 10000	5	5 to 7	5	5 to 7	No	#NULL!	#NULL!	#NULL!	1	1	2	1	15	7	1	3	1	1	1	1	1	1	1	1	1	1	1	1	1	2	2	2	1	ngo	2	privacy	#NULL!		#NULL!
164	57	50 to 59	Female	Widowed	Hausa	Primary	Employed	5000	Less than 10000	8	8 to 10	7	5 to 7	No	#NULL!	#NULL!	#NULL!	1	1	1	2	3	7	2	#NULL!	1	2	2	2	2	2	2	2	2	2	2	2	2	2	2	2	2		1		2	bi monthly	1	evening
164	42	40 to 49	Female	Separated	Yoruba	No formal education	Retired	2000	Less than 10000	1	Less than 2	1	Less than 2	No	#NULL!	#NULL!	#NULL!	2	#NULL!	#NULL!	#NULL!	#NULL!	#NULL!	#NULL!	#NULL!	#NULL!	#NULL!	#NULL!	#NULL!	#NULL!	#NULL!	#NULL!	#NULL!	#NULL!	#NULL!	#NULL!	#NULL!	#NULL!	#NULL!	#NULL!	#NULL!	2		2	no phone	#NULL!		#NULL!
165	42	40 to 49	Male	Separated	Yoruba	Secondary	Employed	15000	10000 to 29999	7	5 to 7	6	5 to 7	Yes	Ex	3	3	1	1	2	1	11	7	2	#NULL!	1	2	2	1	1	2	2	2	2	2	2	2	2	2	2	2	2		2	not ideal	2	rarely	2
165	55	50 to 59	Female	Married	Yoruba	Post-secondary	Unemployed	100000	70000 and above	11	Above 10	11	Above 10	No	#NULL!	#NULL!	#NULL!	1	1	1	2	16	7	2	#NULL!	1	1	1	1	1	1	1	1	2	2	2	1	2	2	2	2	1	yemkem	1		1	monthly	1	evening
167	41	40 to 49	Female	Separated	Yoruba	No formal education	Retired	2000	Less than 10000	1	Less than 2	1	Less than 2	No	#NULL!	#NULL!	#NULL!	2	#NULL!	#NULL!	#NULL!	#NULL!	#NULL!	#NULL!	#NULL!	#NULL!	#NULL!	#NULL!	#NULL!	#NULL!	#NULL!	#NULL!	#NULL!	#NULL!	#NULL!	#NULL!	#NULL!	#NULL!	#NULL!	#NULL!	#NULL!	2		2	no phone	#NULL!		#NULL!
168	63	60 and above	Female	Married	Yoruba	Post-secondary	5	70000	70000 and above	5	5 to 7	5	5 to 7	No	#NULL!	#NULL!	#NULL!	1	2	1	1	11	7	1	3	1	2	1	1	2	2	2	2	1	2	1	1	2	2	2	2	1	who	1		2	anytime	2
168	42	40 to 49	Female	Widowed	Yoruba	Secondary	Employed	2000	Less than 10000	2	2 to 4	2	2 to 4	No	#NULL!	#NULL!	#NULL!	1	1	2	1	11	7	1	3	1	1	1	1	1	1	1	1	1	1	2	1	2	2	2	2	2		2	privacy	#NULL!		#NULL!
168	41	40 to 49	Male	Widowed	Yoruba	No formal education	Retired	5000	Less than 10000	8	8 to 10	8	8 to 10	No	#NULL!	#NULL!	#NULL!	1	1	1	2	5	7	2	#NULL!	1	2	2	2	2	2	2	2	2	2	2	2	2	2	2	2	2	hospital	1		1	anytime	1	afternoon
170	58	50 to 59	Female	Widowed	Others	Primary	Employed	1000	Less than 10000	10	8 to 10	10	8 to 10	No	#NULL!	#NULL!	#NULL!	1	2	1	2	15	7	2	#NULL!	1	2	2	2	2	2	2	2	2	2	2	2	2	2	2	2	2		1		2	anytime	2
175	65	60 and above	Female	Widowed	Yoruba	Post-secondary	5	70000	70000 and above	5	5 to 7	5	5 to 7	No	#NULL!	#NULL!	#NULL!	1	2	1	1	11	7	1	3	1	2	1	1	2	2	2	2	1	2	1	1	2	2	2	2	1	who	1		2	anytime	2
176	30	Less than 40	Male	Married	Yoruba	Secondary	Retired	5000	Less than 10000	4	2 to 4	4	2 to 4	Yes	Ex	1	1	1	1	2	1	11	7	1	3	1	1	1	1	1	1	1	1	1	#NULL!	#NULL!	1	2	2	1	2	1	wellness	1		1	always	2
176	36	Less than 40	Female	Single	Yoruba	Post-secondary	Retired	5000	Less than 10000	5	5 to 7	5	5 to 7	No	#NULL!	#NULL!	#NULL!	1	1	2	1	15	7	1	2	1	1	1	1	1	1	1	1	1	1	1	1	1	2	2	2	1	ngo	2	privacy	#NULL!		#NULL!
179	44	40 to 49	Female	Married	Yoruba	Secondary	Unemployed	10000	10000 to 29999	2	2 to 4	2	2 to 4	No	#NULL!	#NULL!	#NULL!	1	1	1	2	4	7	2	#NULL!	1	1	1	1	1	1	2	1	2	2	1	2	2	2	2	2	2		1		1	bi monthly	2
179	52	50 to 59	Female	Married	Yoruba	Post-secondary	Unemployed	60000	50000 to 69999	4	2 to 4	4	2 to 4	No	#NULL!	#NULL!	#NULL!	1	2	2	1	13	7	1	4	1	1	1	1	1	1	2	1	1	2	1	1	2	2	2	1	1	net prov	1		4	week of appt	2
180	57	50 to 59	Female	Married	Yoruba	Secondary	Employed	50000	50000 to 69999	3	2 to 4	3	2 to 4	No	#NULL!	#NULL!	#NULL!	1	1	1	2	9	7	2	#NULL!	1	2	2	1	2	2	2	2	2	2	2	2	2	2	2	2	2		1		1	everyday	2
181	52	50 to 59	Female	Married	Yoruba	Secondary	Employed	12000	10000 to 29999	11	Above 10	11	Above 10	No	#NULL!	#NULL!	#NULL!	1	1	1	2	4	7	2	#NULL!	1	2	2	2	1	2	2	2	2	1	2	2	2	2	2	2	1	hospital	1		2	monthly	2
182	50	50 to 59	Male	Married	Yoruba	Secondary	Employed	5000	Less than 10000	10	8 to 10	6	5 to 7	Yes	Current	2	4	1	2	2	1	26	7	1	3	1	1	1	1	1	2	1	1	2	1	1	2	2	1	1	2	1	spouse	1		1	weekly	2
183	46	40 to 49	Female	Widowed	Yoruba	Primary	Employed	6000	Less than 10000	15	Above 10	15	Above 10	No	#NULL!	#NULL!	#NULL!	1	1	2	1	16	7	1	3	1	2	1	1	2	2	2	2	2	2	2	2	2	2	2	2	1	net prov	1		2	everyday	2
184	49	40 to 49	Male	Married	Yoruba	Secondary	Employed	9000	Less than 10000	10	8 to 10	6	5 to 7	Yes	Current	2	3	1	2	2	1	26	7	1	3	1	1	1	1	1	2	1	1	2	1	1	2	2	1	1	2	1	spouse	1		1	weekly	2
184	36	Less than 40	Female	Married	Yoruba	Secondary	Employed	10000	10000 to 29999	5	5 to 7	5	5 to 7	No	#NULL!	#NULL!	#NULL!	1	3	1	1	18	7	1	3	1	1	1	1	1	1	1	1	1	1	2	1	1	2	2	2	1	hospital	1		1	anytime	2
184	45	40 to 49	Female	Widowed	Yoruba	Post-secondary	Unemployed	100000	70000 and above	9	8 to 10	9	8 to 10	No	#NULL!	#NULL!	#NULL!	1	1	2	1	16	7	1	3	1	2	2	1	2	2	2	2	1	1	1	1	1	2	2	2	1	friends	2	disturbance	#NULL!		#NULL!
185	51	50 to 59	Female	Widowed	Yoruba	Post-secondary	Unemployed	60000	50000 to 69999	4	2 to 4	4	2 to 4	No	#NULL!	#NULL!	#NULL!	1	2	2	1	13	7	1	4	1	1	1	1	1	1	2	1	1	2	1	1	2	2	2	1	1	net prov	1		4	week of appt	2
185	59	50 to 59	Female	Separated	Yoruba	Secondary	Employed	15000	10000 to 29999	8	8 to 10	8	8 to 10	No	#NULL!	#NULL!	#NULL!	1	2	1	1	17	7	2	#NULL!	1	2	2	1	2	2	2	2	2	2	2	2	2	2	2	2	2		2	embarrasing	#NULL!		#NULL!
186	45	40 to 49	Female	Married	Hausa	Post-secondary	Unemployed	100000	70000 and above	9	8 to 10	9	8 to 10	No	#NULL!	#NULL!	#NULL!	1	1	2	1	16	7	1	3	1	2	2	1	2	2	2	2	1	1	1	1	1	2	2	2	1	friends	2	disturbance	#NULL!		#NULL!
187	41	40 to 49	Female	Married	Yoruba	Post-secondary	Unemployed	40000	30000 to 49999	11	Above 10	10	8 to 10	No	#NULL!	#NULL!	#NULL!	1	1	1	2	8	7	1	3	1	2	2	2	2	2	2	2	2	2	2	2	2	2	2	2	1	church	1		1	anytime	2
187	48	40 to 49	Female	Married	Yoruba	Secondary	Employed	22000	10000 to 29999	3	2 to 4	3	2 to 4	No	#NULL!	#NULL!	#NULL!	1	1	1	2	9	7	2	#NULL!	1	2	2	1	2	2	2	2	2	2	2	2	2	2	2	2	2		1		1	monthly	2
190	51	50 to 59	Female	Widowed	Yoruba	Secondary	Employed	55000	50000 to 69999	5	5 to 7	5	5 to 7	No	#NULL!	#NULL!	#NULL!	1	1	1	2	11	7	2	#NULL!	1	2	2	2	2	2	2	2	2	2	2	2	2	2	2	2	2		1		2	anytime	2
193	51	50 to 59	Female	Widowed	Yoruba	Secondary	Employed	50000	50000 to 69999	5	5 to 7	5	5 to 7	No	#NULL!	#NULL!	#NULL!	1	1	1	2	11	7	2	#NULL!	1	2	2	2	2	2	2	2	2	2	2	2	2	2	2	2	2		1		2	anytime	2
193	32	Less than 40	Female	Single	Yoruba	Post-secondary	Employed	20000	10000 to 29999	1	Less than 2	1	Less than 2	No	#NULL!	#NULL!	#NULL!	1	1	2	1	11	7	1	3	1	1	1	1	1	1	1	1	1	1	2	1	2	2	2	2	2		1		2	monthly	2
194	55	50 to 59	Male	Married	Yoruba	Post-secondary	Unemployed	15000	10000 to 29999	11	Above 10	11	Above 10	No	#NULL!	#NULL!	#NULL!	1	1	1	2	16	7	2	#NULL!	1	1	1	1	1	1	1	1	2	2	2	1	2	2	2	2	1	yemkem	1		1	monthly	1	evening
196	50	50 to 59	Male	Married	Others	Secondary	Employed	30000	30000 to 49999	10	8 to 10	6	5 to 7	Yes	Current	2	3	1	2	2	1	26	7	1	3	1	1	1	1	1	2	1	1	2	1	1	2	2	1	1	2	1	spouse	1		1	weekly	2
196	32	Less than 40	Female	Single	Yoruba	Post-secondary	Employed	20000	10000 to 29999	1	Less than 2	1	Less than 2	No	#NULL!	#NULL!	#NULL!	1	1	2	1	11	7	1	3	1	1	1	1	1	1	1	1	1	1	2	1	2	2	2	2	2		1		2	monthly	2
197	42	40 to 49	Female	Separated	Yoruba	No formal education	Retired	2000	Less than 10000	1	Less than 2	1	Less than 2	No	#NULL!	#NULL!	#NULL!	2	#NULL!	#NULL!	#NULL!	#NULL!	#NULL!	#NULL!	#NULL!	#NULL!	#NULL!	#NULL!	#NULL!	#NULL!	#NULL!	#NULL!	#NULL!	#NULL!	#NULL!	#NULL!	#NULL!	#NULL!	#NULL!	#NULL!	#NULL!	2		2	no phone	#NULL!		#NULL!
198	63	60 and above	Female	Widowed	Yoruba	Primary	Unemployed	50000	50000 to 69999	10	8 to 10	10	8 to 10	No	#NULL!	#NULL!	#NULL!	1	1	2	1	13	7	2	#NULL!	1	2	2	1	2	2	2	2	2	2	2	2	1	2	2	2	2		2	not uncomfortable	#NULL!		#NULL!
201	67	60 and above	Female	Married	Yoruba	Secondary	Employed	50000	50000 to 69999	3	2 to 4	3	2 to 4	No	#NULL!	#NULL!	#NULL!	1	1	1	2	9	7	2	#NULL!	1	2	2	1	2	2	2	2	2	2	2	2	2	2	2	2	2		1		1	everyday	2
202	45	40 to 49	Female	Separated	Yoruba	Secondary	Unemployed	10000	10000 to 29999	2	2 to 4	2	2 to 4	No	#NULL!	#NULL!	#NULL!	1	1	1	2	4	7	2	#NULL!	1	1	1	1	1	1	2	1	2	2	1	2	2	2	2	2	2		1		1	bi monthly	2
207	48	40 to 49	Female	Married	Yoruba	Post-secondary	Unemployed	49000	30000 to 49999	1	Less than 2	1	Less than 2	No	#NULL!	#NULL!	#NULL!	1	1	2	1	21	7	1	1	1	1	1	1	1	1	2	1	1	1	1	1	1	1	1	1	1	net prov	2	i dont forget	#NULL!		#NULL!
208	57	50 to 59	Male	Married	Yoruba	Secondary	Employed	100000	70000 and above	3	2 to 4	0	Less than 2	No	#NULL!	#NULL!	#NULL!	1	1	2	1	7	7	2	#NULL!	1	2	2	2	2	2	2	2	2	2	2	2	2	2	2	2	2		2	dont like it	#NULL!		#NULL!
208	43	40 to 49	Female	Widowed	Yoruba	Secondary	Employed	2000	Less than 10000	2	2 to 4	2	2 to 4	No	#NULL!	#NULL!	#NULL!	1	1	2	1	11	7	1	3	1	1	1	1	1	1	1	1	1	1	2	1	2	2	2	2	2		2	privacy	#NULL!		#NULL!
209	30	Less than 40	Male	Married	Yoruba	Post-secondary	Employed	20000	10000 to 29999	6	5 to 7	2	2 to 4	No	#NULL!	#NULL!	#NULL!	1	2	1	1	13	7	1	3	1	2	2	2	2	2	2	2	2	2	2	2	2	2	2	2	1	ngo	1		1	rarely	2
211	52	50 to 59	Female	Widowed	Ibo	Post-secondary	Unemployed	60000	50000 to 69999	4	2 to 4	4	2 to 4	No	#NULL!	#NULL!	#NULL!	1	2	2	1	13	7	1	4	1	1	1	1	1	1	2	1	1	2	1	1	2	2	2	1	1	net prov	1		4	week of appt	2
213	43	40 to 49	Male	Married	Yoruba	Post-secondary	Employed	50000	50000 to 69999	6	5 to 7	5	5 to 7	No	#NULL!	#NULL!	#NULL!	1	2	2	1	11	7	1	3	1	1	1	1	1	2	1	1	1	2	2	2	1	2	2	2	1	p doctor	1		1	bi monthly	2
215	42	40 to 49	Male	Separated	Yoruba	Secondary	Employed	15000	10000 to 29999	1	Less than 2	1	Less than 2	Yes	Ex	3	4	1	1	2	1	11	7	2	#NULL!	1	2	2	1	1	2	2	2	2	2	2	2	2	2	2	2	2		2	not ideal	2	rarely	2
215	31	Less than 40	Male	Married	Yoruba	Secondary	Retired	5000	Less than 10000	4	2 to 4	4	2 to 4	Yes	Ex	1	1	1	1	2	1	11	7	1	3	1	1	1	1	1	1	1	1	1	#NULL!	#NULL!	1	2	2	1	2	1	wellness	1		1	always	2
215	42	40 to 49	Female	Widowed	Yoruba	Secondary	Unemployed	70000	70000 and above	7	5 to 7	7	5 to 7	No	#NULL!	#NULL!	#NULL!	1	1	2	1	16	7	1	3	1	1	1	1	1	1	1	1	1	1	1	1	1	2	2	2	2		1		4	monthly	1	evening
216	53	50 to 59	Female	Married	Yoruba	Secondary	Employed	12000	10000 to 29999	11	Above 10	11	Above 10	No	#NULL!	#NULL!	#NULL!	1	1	1	2	4	7	2	#NULL!	1	2	2	2	1	2	2	2	2	1	2	2	2	2	2	2	1	hospital	1		2	monthly	2
217	44	40 to 49	Female	Separated	Yoruba	Secondary	Unemployed	10000	10000 to 29999	2	2 to 4	2	2 to 4	No	#NULL!	#NULL!	#NULL!	1	1	1	2	4	7	2	#NULL!	1	1	1	1	1	1	2	1	2	2	1	2	2	2	2	2	2		1		1	bi monthly	2
219	45	40 to 49	Male	Married	Yoruba	Post-secondary	Employed	8000	Less than 10000	7	5 to 7	7	5 to 7	Yes	Ex	3	4	1	2	1	1	18	7	1	3	1	1	2	1	2	2	1	2	2	1	1	2	2	2	2	2	2		1		1	anytime	3
219	52	50 to 59	Female	Widowed	Yoruba	No formal education	Employed	55000	50000 to 69999	5	5 to 7	5	5 to 7	No	#NULL!	#NULL!	#NULL!	1	1	1	2	11	7	2	#NULL!	1	2	2	2	2	2	2	2	2	2	2	2	2	2	2	2	2		1		2	anytime	2
219	59	50 to 59	Female	Widowed	Yoruba	Secondary	Employed	100000	70000 and above	8	8 to 10	8	8 to 10	No	#NULL!	#NULL!	#NULL!	1	2	1	1	17	7	2	#NULL!	1	2	2	1	2	2	2	2	2	2	2	2	2	2	2	2	2		2	embarrasing	#NULL!		#NULL!
220	66	60 and above	Female	Widowed	Yoruba	Secondary	Employed	5000	Less than 10000	3	2 to 4	0	Less than 2	No	#NULL!	#NULL!	#NULL!	1	1	2	1	7	7	2	#NULL!	1	2	2	2	2	2	2	2	2	2	2	2	2	2	2	2	2		2	dont like it	#NULL!		#NULL!
220	56	50 to 59	Female	Widowed	Yoruba	Primary	Employed	5000	Less than 10000	8	8 to 10	7	5 to 7	No	#NULL!	#NULL!	#NULL!	1	1	1	2	3	7	2	#NULL!	1	2	2	2	2	2	2	2	2	2	2	2	2	2	2	2	2		1		2	bi monthly	1	evening
220	58	50 to 59	Female	Widowed	Yoruba	Primary	Employed	1000	Less than 10000	10	8 to 10	10	8 to 10	No	#NULL!	#NULL!	#NULL!	1	2	1	2	15	7	2	#NULL!	1	2	2	2	2	2	2	2	2	2	2	2	2	2	2	2	2		1		2	anytime	2
221	45	40 to 49	Female	Widowed	Yoruba	No formal education	Employed	7000	Less than 10000	15	Above 10	15	Above 10	No	#NULL!	#NULL!	#NULL!	1	1	2	1	16	7	1	3	1	2	1	1	2	2	2	2	2	2	2	2	2	2	2	2	1	net prov	1		2	everyday	2
222	57	50 to 59	Female	Widowed	Yoruba	Primary	Employed	1000	Less than 10000	10	8 to 10	10	8 to 10	No	#NULL!	#NULL!	#NULL!	1	2	1	2	15	7	2	#NULL!	1	2	2	2	2	2	2	2	2	2	2	2	2	2	2	2	2		1		2	anytime	2
222	43	40 to 49	Female	Married	Yoruba	Post-secondary	Employed	50000	50000 to 69999	6	5 to 7	5	5 to 7	No	#NULL!	#NULL!	#NULL!	1	2	2	1	11	7	1	3	1	1	1	1	1	2	1	1	1	2	2	2	1	2	2	2	1	p doctor	1		1	bi monthly	2
223	30	Less than 40	Female	Married	Yoruba	Post-secondary	Employed	20000	10000 to 29999	6	5 to 7	2	2 to 4	No	#NULL!	#NULL!	#NULL!	1	2	1	1	13	7	1	3	1	2	2	2	2	2	2	2	2	2	2	2	2	2	2	2	1	ngo	1		1	rarely	2
223	30	Less than 40	Female	Married	Yoruba	Post-secondary	Employed	20000	10000 to 29999	6	5 to 7	2	2 to 4	No	#NULL!	#NULL!	#NULL!	1	2	1	1	13	7	1	3	1	2	2	2	2	2	2	2	2	2	2	2	2	2	2	2	1	ngo	1		1	rarely	2
224	52	50 to 59	Female	Married	Yoruba	Secondary	Employed	12000	10000 to 29999	11	Above 10	11	Above 10	No	#NULL!	#NULL!	#NULL!	1	1	1	2	4	7	2	#NULL!	1	2	2	2	1	2	2	2	2	1	2	2	2	2	2	2	1	hospital	1		2	monthly	2
225	31	Less than 40	Male	Single	Yoruba	Post-secondary	Employed	20000	10000 to 29999	1	Less than 2	1	Less than 2	No	#NULL!	#NULL!	#NULL!	1	1	2	1	11	7	1	2	1	1	1	1	1	1	1	1	1	1	2	1	2	2	2	2	2		1		2	monthly	2
225	29	Less than 40	Female	Married	Yoruba	Post-secondary	Employed	20000	10000 to 29999	6	5 to 7	2	2 to 4	No	#NULL!	#NULL!	#NULL!	1	2	1	1	13	7	1	2	1	2	2	2	2	2	2	2	2	2	2	2	2	2	2	2	1	ngo	1		1	rarely	2
226	43	40 to 49	Female	Widowed	Yoruba	Secondary	Employed	2000	Less than 10000	2	2 to 4	2	2 to 4	No	#NULL!	#NULL!	#NULL!	1	1	2	1	11	7	1	3	1	1	1	1	1	1	1	1	1	1	2	1	2	2	2	2	2		2	privacy	#NULL!		#NULL!
227	64	60 and above	Male	Married	Yoruba	Post-secondary	5	70000	70000 and above	5	5 to 7	5	5 to 7	No	#NULL!	#NULL!	#NULL!	1	2	1	1	11	7	1	3	1	2	1	1	2	2	2	2	1	2	1	1	2	2	2	2	1	who	1		2	anytime	2
227	39	Less than 40	Female	Separated	Yoruba	Secondary	Employed	2000	Less than 10000	7	5 to 7	7	5 to 7	No	#NULL!	#NULL!	#NULL!	1	1	1	2	9	7	1	3	1	1	2	1	1	1	1	1	1	1	2	1	1	2	2	2	1	hospital	1		1	monthly	2
227	57	50 to 59	Male	Widowed	Yoruba	Primary	Employed	3000	Less than 10000	10	8 to 10	10	8 to 10	No	#NULL!	#NULL!	#NULL!	1	2	1	2	15	7	2	#NULL!	1	2	2	2	2	2	2	2	2	2	2	2	2	2	2	2	2		1		2	anytime	2
230	53	50 to 59	Female	Married	Yoruba	Post-secondary	Unemployed	60000	50000 to 69999	4	2 to 4	4	2 to 4	No	#NULL!	#NULL!	#NULL!	1	2	2	1	13	7	1	4	1	1	1	1	1	1	2	1	1	2	1	1	2	2	2	1	1	net prov	1		4	week of appt	2
231	60	60 and above	Female	Widowed	Yoruba	No formal education	Employed	5000	Less than 10000	15	Above 10	15	Above 10	No	#NULL!	#NULL!	#NULL!	1	1	2	1	9	7	2	#NULL!	1	2	2	2	2	2	2	2	2	2	2	2	2	2	2	2	1	hospital	1		2	week of appt	2
231	64	60 and above	Female	Married	Yoruba	Post-secondary	5	70000	70000 and above	5	5 to 7	5	5 to 7	No	#NULL!	#NULL!	#NULL!	1	2	1	1	11	7	1	3	1	2	1	1	2	2	2	2	1	2	1	1	2	2	2	2	1	who	1		2	anytime	2
233	42	40 to 49	Female	Widowed	Others	Secondary	Employed	2000	Less than 10000	2	2 to 4	2	2 to 4	No	#NULL!	#NULL!	#NULL!	1	1	2	1	11	7	1	3	1	1	1	1	1	1	1	1	1	1	2	1	2	2	2	2	2		2	privacy	#NULL!		#NULL!
233	31	Less than 40	Female	Separated	Yoruba	Secondary	Employed	80000	70000 and above	5	5 to 7	5	5 to 7	No	#NULL!	#NULL!	#NULL!	1	1	1	2	16	7	2	#NULL!	1	1	2	2	1	2	1	1	2	1	2	2	2	2	2	2	1	hospital	1		2	monthly	1	afternoon
235	45	40 to 49	Female	Married	Yoruba	Post-secondary	Unemployed	100000	70000 and above	9	8 to 10	9	8 to 10	No	#NULL!	#NULL!	#NULL!	1	1	2	1	16	7	1	3	1	2	2	1	2	2	2	2	1	1	1	1	1	2	2	2	1	friends	2	disturbance	#NULL!		#NULL!
237	42	40 to 49	Female	Widowed	Yoruba	Secondary	Unemployed	70000	70000 and above	7	5 to 7	7	5 to 7	No	#NULL!	#NULL!	#NULL!	1	1	2	1	16	7	1	2	1	1	1	1	1	1	1	1	1	1	1	1	1	2	2	2	2		1		4	monthly	1	evening
[truncated: 26 more columns]
